# Supplementary material for: Experimental Hut Trials Reveal That CYP6P9a/b P450 Alleles Are Reducing the Efficacy of Pyrethroid-Only Olyset Net against the Malaria Vector Anopheles funestus but PBO-Based Olyset Plus Net Remains Effective
Source: Pathogens. 2022 Jun 1;11(6):638. doi: 10.3390/pathogens11060638 (PMC9228255; doi:10.3390/pathogens11060638)
Supplement: Supplementary file 1 [file pathogens-11-00638-s001.zip]

Archive with 1 entries (1 files):
- pathogens-1673706-supplementary.pdf
